# Supplementary material for: Carvacrol Selectively Induces Mitochondria-Related Apoptotic Signaling in Primary Breast Cancer-Associated Fibroblasts
Source: Pharmaceuticals (Basel). 2026 Jan 14;19(1):142. doi: 10.3390/ph19010142 (PMC12844703; doi:10.3390/ph19010142)
Supplement: Supplementary file 1 [file pharmaceuticals-19-00142-s001.zip]

Archive with 5 entries (4 files):
- Supplementary File S1.pdf
- Supplementary File S2.pdf
- __MACOSX/
- __MACOSX/._Supplementary File1.docx
- __MACOSX/._Supplementary File2.docx
